# Supplementary material for: Microplastics Decrease the Toxicity of 137Cs in the Zebrafish Embryo-Larva
Source: Toxics. 2026 Apr 20;14(4):343. doi: 10.3390/toxics14040343 (PMC13120410; doi:10.3390/toxics14040343)
Supplement: Supplementary file 1 [file toxics-14-00343-s001.zip]

Archive with 1 entries (1 files):
- toxics-4243527-supplementary.pdf
